# Supplementary material for: EA3: A softmax algorithm for evidence appraisal aggregation
Source: PLoS One. 2021 Jun 17;16(6):e0253057. doi: 10.1371/journal.pone.0253057 (PMC8211196; doi:10.1371/journal.pone.0253057)
Supplement: S1 Text — (TXT) [file pone.0253057.s001.txt]

The data that support the findings of this study are available via open access in Frontiers in
Pharmacology at doi: 10.3389/fphar.2019.01317, reference number 10:1317.
